# Supplementary material for: Death Certification: An Interactive Teaching Session
Source: MedEdPORTAL. 2023 Jan 17;19:11296. doi: 10.15766/mep_2374-8265.11296 (PMC9842806; doi:10.15766/mep_2374-8265.11296)
Supplement: Supplementary file 1 — Death Certification Interactive Session.pptxExample Cases.docxRubric for Grading Cases.docxTake-home Handout for Participants.docx [file mep_2374-8265.11296-s001.zip]

Archive with 5 entries (5 files):
- C. Rubric for Grading Cases.docx
- D. Take-home Handout for Participants.docx
- A. Death Certification Interactive Session.pptx
- B. Example Cases.docx
- Educational Summary Report_11296.pdf
